# Supplementary material for: Benzimidazole-Based Derivatives as Apoptotic Antiproliferative Agents: Design, Synthesis, Docking, and Mechanistic Studies
Source: Molecules. 2024 Jan 16;29(2):446. doi: 10.3390/molecules29020446 (PMC10819888; doi:10.3390/molecules29020446)
Supplement: Supplementary file 1 [file molecules-29-00446-s001.zip]

Archive with 1 entries (1 files):
- molecules-2731927-supplementary.pdf
